# Supplementary material for: Indoor Tanning and the Risk of Overall and Early-Onset Melanoma and Non-Melanoma Skin Cancer: Systematic Review and Meta-Analysis
Source: Cancers (Basel). 2021 Nov 25;13(23):5940. doi: 10.3390/cancers13235940 (PMC8656707; doi:10.3390/cancers13235940)
Supplement: Supplementary file 1 [file cancers-13-05940-s001.zip]

Archive with 1 entries (1 files):
- cancers-1456849-supplementary.pdf
